# Supplementary material for: A systematic review and meta-analysis of indoor bioaerosols in hospitals: The influence of heating, ventilation, and air conditioning
Source: PLoS One. 2021 Dec 23;16(12):e0259996. doi: 10.1371/journal.pone.0259996 (PMC8699671; doi:10.1371/journal.pone.0259996)
Supplement: S2 Table — (XLSX) [file pone.0259996.s004.xlsx]

## Sheet: data
index	number	title	author	year	Microbiological count type	Medium type	Incubation temperature	incubation time	Hospital locations tested	Ventilation method	ACH	Filter type	Type of ventilation system	n	mean	SD	95% CI	step	notes
1	1	Factors influencing microbial colonies in the air of operating rooms	Fu Shaw et al.	2018	BC	tryptic soy agar	35 °C	48h	restricted areas	enhanced HVAC system	40 air changes of filtered air per hour (ACH) and 100% fresh air	HEPA	LAF	250	78	46.8		0
2	3	Laminar air flow provides high air quality in the operating field even during real operating conditions, but personal protection seems to be necessary in operations with tissue combustion	Hansen et al.	2005	BC	blood agar	37 °C	48h	restricted areas	conventional HVAC system	unclear	F7 or F9	without LAF	11	348.75	251.269		1	formula
3	3	Laminar air flow provides high air quality in the operating field even during real operating conditions, but personal protection seems to be necessary in operations with tissue combustion	Hansen et al.	2005	BC	blood agar	37 °C	48h	restricted areas	without HVAC system	NA	NA	NA	10	387.5	252.409		1	formula
4	3	Laminar air flow provides high air quality in the operating field even during real operating conditions, but personal protection seems to be necessary in operations with tissue combustion	Hansen et al.	2005	BC	blood agar	37 °C	48h	restricted areas	enhanced HVAC system	unclear	HEPA	LAF	652	6.86	30.32		2	formula, review manager 5.4 calculator
5	4	Bacterial aerosols in the dental clinic: effect of time, position and type of treatment	Kedjarune et al.	2000	BC	blood agar	37 °C	48h	inpatient facilities	conventional HVAC system	unclear	unclear	unclear	108	151.493	174.088		1	review manager 5.4 calculator
6	5	Post-flood measurement of fungal bio-aerosol in a resource-limited hospital: can the settle plate method be used	Khawcharoenporn et al.	2013	FC	Sabouraud dextrose agar	unclear	3 days	inpatient facilities	natural ventilation	NA	NA	NA	16	967.5	680		1	formula
7	5	Post-flood measurement of fungal bio-aerosol in a resource-limited hospital: can the settle plate method be used	Khawcharoenporn et al.	2013	FC	Sabouraud dextrose agar	unclear	5 days	inpatient facilities	natural ventilation	NA	NA	NA	16	‭1032.5‬	722.5		1	formula
8	5	Post-flood measurement of fungal bio-aerosol in a resource-limited hospital: can the settle plate method be used	Khawcharoenporn et al.	2013	FC	Sabouraud dextrose agar	unclear	3 days	inpatient facilities	conventional HVAC system	unclear	unclear	unclear	22	702.5	495		1	formula
9	5	Post-flood measurement of fungal bio-aerosol in a resource-limited hospital: can the settle plate method be used	Khawcharoenporn et al.	2013	FC	Sabouraud dextrose agar	unclear	5 days	inpatient facilities	conventional HVAC system	unclear	unclear	unclear	22	710	495		1	formula
10	8	Long-term surveillance of air quality in medical center operating rooms	Wan et al.	2011	BC	tryptic soy agar	30 °C	1-2 days	restricted areas	enhanced HVAC system	15-23 air changes per hour	HEPA	LAF	165	74.6	125.37		2	formula, review manager 5.4 calculator
11	9	Predicting bacterial populations based on airborne particulates: A study performed in nonlaminar flow operating rooms during joint arthroplasty surgery	Stocks et al.	2010	BC	tryptic soy agar with 5% sheep’s blood	35 °C	3 days	restricted areas	enhanced HVAC system	a minimum of 15 exchanges per hour	Varicell filter (95% effective at removing particles ≥0.3μm)	TAF	147	12.5	15.5		1	formula
12	10	Profiles and seasonal distribution of airborne fungi in indoor and outdoor environments at a French hospital	Sautour et al.	2009	FC	Sabouraud plates	30 °C	unclear	inpatient facilities	conventional HVAC system	unclear	Plasmair™	unclear	355	4.03	3.51		2	formula, review manager 5.4 calculator
13	11	Air sampling procedures to evaluate microbial contamination: a comparison between active and passive methods in operating theatres	Napoli et al.	2012	BC	Tryptic Soy Agar	36 ± 1°C	48h	restricted areas	enhanced HVAC system	unclear	HEPA	TAF	51	42.73	51.77		1	review manager 5.4 calculator
14	13	A problem of hospital hygiene: The presence of aspergilli in hospital wards with different air-conditioning features	Perdelli, Sartini et al.	2006	FC	Sabouraud plates	25 °C	5 days	inpatient facilities	without HVAC system	NA	NA	NA	48	0.5		0.30-0.70	0
15	13	A problem of hospital hygiene: The presence of aspergilli in hospital wards with different air-conditioning features	Perdelli, Sartini et al.	2006	BC	plate count agar	37 °C	2 days	inpatient facilities	without HVAC system	NA	NA	NA	48	265		260-270	0
16	13	A problem of hospital hygiene: The presence of aspergilli in hospital wards with different air-conditioning features	Perdelli, Sartini et al.	2006	FC	Sabouraud plates	25 °C	5 days	inpatient facilities	conventional HVAC system	6 exchanges per hour	minimum efficiency reporting value[MERV](80% to 85% efficiency)	TAF	48	0.16		0.13-0.20	0
17	13	A problem of hospital hygiene: The presence of aspergilli in hospital wards with different air-conditioning features	Perdelli, Sartini et al.	2006	BC	plate count agar	37 °C	2 days	inpatient facilities	conventional HVAC system	6 exchanges per hour	minimum efficiency reporting value[MERV](80% to 85% efficiency)	TAF	48	130		126-134	0
18	13	A problem of hospital hygiene: The presence of aspergilli in hospital wards with different air-conditioning features	Perdelli, Sartini et al.	2006	FC	Sabouraud plates	25 °C	5 days	inpatient facilities	enhanced HVAC system	6 exchanges per hour	HEPA	TAF	42	0			0
19	13	A problem of hospital hygiene: The presence of aspergilli in hospital wards with different air-conditioning features	Perdelli, Sartini et al.	2006	BC	plate count agar	37 °C	2 days	inpatient facilities	enhanced HVAC system	6 exchanges per hour	HEPA	TAF	42	20		18-22	0
20	14	Microbial air monitoring in operating theatres: experience at the University Hospital of Parma	Pasquarella et al.	2012	BC	Tryptic soy agar	36 ± 1°C	48h	restricted areas	enhanced HVAC system	15 air changes per hour	HEPA	unclear	189	116.17	153.18		1	review manager 5.4 calculator
21	14	Microbial air monitoring in operating theatres: experience at the University Hospital of Parma	Pasquarella et al.	2012	FC	Sabouraud dextrose agar	22 ± 1°C	120h	restricted areas	enhanced HVAC system	15 air changes per hour	HEPA	unclear	190	5.28	12.7		1	review manager 5.4 calculator
22	15	A Study of Air Microbe Levels in Different Areas of a Hospital	Ortiz et al.	2009	FC	rose-bengal agar	22 °C	7 days	restricted areas	enhanced HVAC system	unclear	HEPA	unclear	170	0.05	1.22167		1	formula
23	16	Air sampling methods to evaluate microbial contamination in operating theatres: results of a comparative study in an orthopaedics department	Napoli et al.	2012	BC	tryptic soy agar	36 ℃ （standard deviation 1 ℃）	48 h	restricted areas	enhanced HVAC system	19.3 air changes per hour	HEPA	TAF	60	123.2	58.7		0
24	17	Monitoring air sampling in operating theatres: can particle counting replace microbiological sampling	Landrin et al.	2005	BC	Trypticase soy agar	30 °C	4 days	restricted areas	enhanced HVAC system	30 air changes per hour	HEPA	unclear	96	2	6.33333		1	formula
25	21	Can Particulate Air Sampling Predict Microbial Load in Operating Theatres for Arthroplasty	Cristina et al.	2012	BC	tryptone soy agar	37 °C	48h	restricted areas	enhanced HVAC system	20 efficacious air exchanges were carried out per hour	HEPA	TAF	95	35	15		0
26	23	Fungal spore concentrations in two haematopoietic stem cell transplantation (HSCT) units containing distinct air control systems	Brun et al.	2013	FC	Sabouraud chloramphenicol agar	25 °C	7 days	publicly accessible areas	conventional HVAC system	unclear	without HEPA	unclear	39	245.07	177.53		0
27	23	Fungal spore concentrations in two haematopoietic stem cell transplantation (HSCT) units containing distinct air control systems	Brun et al.	2013	FC	Sabouraud chloramphenicol agar	25 °C	7 days	inpatient facilities	conventional HVAC system	unclear	without HEPA	unclear	26	110.3	78.1		0
28	23	Fungal spore concentrations in two haematopoietic stem cell transplantation (HSCT) units containing distinct air control systems	Brun et al.	2013	FC	Sabouraud chloramphenicol agar	25 °C	7 days	inpatient facilities	enhanced HVAC system	unclear	HEPA	unclear	26	25.2	20.4		0
29	27	Indoor Air Quality in the Hospital: The Influence of Heating, Ventilating and Conditioning Systems	Bozic et al.	2019	BC	trypticase soy agar	30-35 °C	48h	inpatient facilities	without HVAC system	NA	NA	NA	13	694.1	1301		0
30	27	Indoor Air Quality in the Hospital: The Influence of Heating, Ventilating and Conditioning Systems	Bozic et al.	2019	FC	Sabouraud Dextrose Agar	28-32 °C	72h	inpatient facilities	without HVAC system	NA	NA	NA	13	353.6	284.4		0
31	27	Indoor Air Quality in the Hospital: The Influence of Heating, Ventilating and Conditioning Systems	Bozic et al.	2019	BC	trypticase soy agar	30-35 °C	48h	inpatient facilities	conventional HVAC system	unclear	unclear	unclear	22	406.5	472.9		0
32	27	Indoor Air Quality in the Hospital: The Influence of Heating, Ventilating and Conditioning Systems	Bozic et al.	2019	FC	Sabouraud Dextrose Agar	28-32 °C	72h	inpatient facilities	conventional HVAC system	unclear	unclear	unclear	22	231.2	215.5		0
33	30	The management of air contamination control in operating theaters: the experience of the Parma University Hospital (IT)	Albertini et al.	2020	BC	Tryptic soy agar	36 ± 1°C	48h	restricted areas	enhanced HVAC system	unclear	HEPA	MAF	5	0.0625	0.0806872		1	formula
34	30	The management of air contamination control in operating theaters: the experience of the Parma University Hospital (IT)	Albertini et al.	2020	BC	Tryptic soy agar	36 ± 1°C	48h	restricted areas	enhanced HVAC system	unclear	HEPA	TAF	36	1.3458	2.2923		2	formula, review manager 5.4 calculator
35	30	The management of air contamination control in operating theaters: the experience of the Parma University Hospital (IT)	Albertini et al.	2020	FC	Sabouraud Dextrose Agar	25 ± 1°C	120h	restricted areas	enhanced HVAC system	unclear	HEPA	MAF	5	0	0		1	formula
36	30	The management of air contamination control in operating theaters: the experience of the Parma University Hospital (IT)	Albertini et al.	2020	FC	Sabouraud Dextrose Agar	25 ± 1°C	120h	restricted areas	enhanced HVAC system	unclear	HEPA	TAF	36	0.097	0.232		2	formula, review manager 5.4 calculator
37	31	Continuous monitoring of aerial bioburden within intensive care isolation rooms and identification of high-risk activities	Dougall et al.	2019	BC	tryptone soya agar	37 °C	48h	restricted areas	enhanced HVAC system	unclear	HEPA	unclear	526	67.03	71.05		1	review manager 5.4 calculator
38	34	Mobile laminar air flow screen for additional operating room ventilation: reduction of intraoperative bacterial contamination during total knee arthroplasty	Sossai et al.	2011	BC	γ-irradiated Total Count Tryptic Soy agar	37 °C	48h	restricted areas	conventional HVAC system	12.5 air changes per hour	unclear	TAF	23	25.4	11.44		1	review manager 5.4 calculator
39	34	Mobile laminar air flow screen for additional operating room ventilation: reduction of intraoperative bacterial contamination during total knee arthroplasty	Sossai et al.	2011	BC	γ-irradiated Total Count Tryptic Soy agar	37 °C	48h	restricted areas	enhanced HVAC system	12.5 air changes per hour	HEPA	additional LAF screen	23	10.05	13.55		1	review manager 5.4 calculator
40	35	Operating room environment and surgical site infections in arthroplasty procedures	Cristina et al.	2016	BC	γ-irradiated tryptic soy agar	37 °C	48h	restricted areas	enhanced HVAC system	19 efficacious air exchanges per hour	HEPA	TAF	255	12.9	17		0
41	37	Comparison between mixed and laminar airflow systems in operating rooms and the influence of human factors: Experiences from a Swedish orthopedic center	Andersson et al.	2014	BC	nonselective Colombia agar base plate with 5% horse blood	30 °C	4 days	restricted areas	conventional HVAC system	unclear	F9	displacement ventilation	91	15.9	13.4		0
42	37	Comparison between mixed and laminar airflow systems in operating rooms and the influence of human factors: Experiences from a Swedish orthopedic center	Andersson et al.	2014	BC	nonselective Colombia agar base plate with 5% horse blood	30 °C	4 days	restricted areas	enhanced HVAC system	unclear	HEPA	LAF	164	1	2.1		0
43	39	Fungal Contamination in Hospital Environments	Perdelli, Cristina et al.	2006	FC	Sabouraud with chloramphenicol	25 °C	70-120 hours	restricted areas	enhanced HVAC system	at least 15 air exchanges per hour	HEPA	unclear	65	5	11		1	formula
44	39	Fungal Contamination in Hospital Environments	Perdelli, Cristina et al.	2006	FC	Sabouraud with chloramphenicol	25 °C	70-120 hours	inpatient facilities	conventional HVAC system	6 air exchanges per hour	filters with 80%-85% efficiency	unclear	310	14.26	10.02		2	formula, review manager 5.4 calculator
45	39	Fungal Contamination in Hospital Environments	Perdelli, Cristina et al.	2006	FC	Sabouraud with chloramphenicol	25 °C	70-120 hours	publicly accessible areas	conventional HVAC system	2 air exchanges per hour	filters with 80%-85% efficiency	unclear	30	37	28.75		1	formula
46	40	Reduced fungal contamination of the indoor environment with the Plasmair system (Airinspace)	Sixt et al.	2007	FC	Sabouraud plates	30 °C	examined daily and negative plates were conserved up to 15 days	inpatient facilities	enhanced HVAC system	unclear	HEPA	LAF	119	2.24	0.98		1	review manager 5.4 calculator
47	40	Reduced fungal contamination of the indoor environment with the Plasmair system (Airinspace)	Sixt et al.	2007	FC	Sabouraud plates	30 °C	examined daily and negative plates were conserved up to 15 days	inpatient facilities	conventional HVAC system	unclear	Plasmair	without LAF	245	5.56	10.15		1	review manager 5.4 calculator
48	40	Reduced fungal contamination of the indoor environment with the Plasmair system (Airinspace)	Sixt et al.	2007	FC	Sabouraud plates	30 °C	examined daily and negative plates were conserved up to 15 days	inpatient facilities	without HVAC system	NA	NA	NA	79	9.16	9.12		1	review manager 5.4 calculator
49	42	Operating theatre ventilation systems and microbial air contamination in total joint replacement surgery: results of the GISIO-ISChIA study	Agodi et al.	2015	BC	tryptic soy agar	36 ± 1°C	48h	restricted areas	enhanced HVAC system	the mean number of air changes per hour was 18 (SD 4.5)	HEPA	LAF	252	22.08	34.61		1	review manager 5.4 calculator
50	42	Operating theatre ventilation systems and microbial air contamination in total joint replacement surgery: results of the GISIO-ISChIA study	Agodi et al.	2015	BC	tryptic soy agar	36 ± 1°C	48h	restricted areas	enhanced HVAC system	the mean number of air changes per hour was 18 (SD 4.5)	HEPA	MAF	21	279.42	128.73		1	review manager 5.4 calculator
51	42	Operating theatre ventilation systems and microbial air contamination in total joint replacement surgery: results of the GISIO-ISChIA study	Agodi et al.	2015	BC	tryptic soy agar	36 ± 1°C	48h	restricted areas	enhanced HVAC system	the mean number of air changes per hour was 18 (SD 4.5)	HEPA	TAF	62	62.23	45.02		1	review manager 5.4 calculator
52	43	Temperature controlled airflow ventilation in operating rooms compared with laminar airflow and turbulent mixed airflow	Alsved et al.	2018	BC	blood agar	35 °C	48h	restricted areas	enhanced HVAC system	unclear	HEPA	turbulent mixed airflow	235	16.63	20.17		2	formula, review manager 5.4 calculator
53	43	Temperature controlled airflow ventilation in operating rooms compared with laminar airflow and turbulent mixed airflow	Alsved et al.	2018	BC	blood agar	35 °C	48h	restricted areas	enhanced HVAC system	unclear	HEPA	LAF	272	3.01	6.12		2	formula, review manager 5.4 calculator
54	43	Temperature controlled airflow ventilation in operating rooms compared with laminar airflow and turbulent mixed airflow	Alsved et al.	2018	BC	blood agar	35 °C	48h	restricted areas	enhanced HVAC system	unclear	HEPA	temperature controlled airflow	243	3	5.36		2	formula, review manager 5.4 calculator
55	47	Profiles of Environmental Mold: Indoor and Outdoor Air Sampling in a Hematology Hospital in Seoul, South Korea	Cho et al.	2018	FC	Sabouraud dextrose agar	35 °C	96h	inpatient facilities	conventional HVAC system	unclear	without HEPA	unclear	25	4.1	4.175		1	formula
56	47	Profiles of Environmental Mold: Indoor and Outdoor Air Sampling in a Hematology Hospital in Seoul, South Korea	Cho et al.	2018	FC	Sabouraud dextrose agar	35 °C	96h	inpatient facilities	enhanced HVAC system	unclear	HEPA	unclear	50	0.35	2.01		2	formula, review manager 5.4 calculator
57	48	Aspergillus surveillance project at a large tertiary-care hospital	Curtis et al.	2005	FC	autoclaved malt extract agar medium	25 °C	3 days	inpatient facilities	conventional HVAC system	2.9 ± 2.7 air changes per hour	without HEPA	unclear	58	41.7	49.5		1	formula
58	48	Aspergillus surveillance project at a large tertiary-care hospital	Curtis et al.	2005	FC	autoclaved malt extract agar medium	25 °C	3 days	inpatient facilities	conventional HVAC system	8.1 ± 7.9 air changes per hour	without HEPA	unclear	71	83.5	113		1	formula
59	48	Aspergillus surveillance project at a large tertiary-care hospital	Curtis et al.	2005	FC	autoclaved malt extract agar medium	25 °C	3 days	inpatient facilities	conventional HVAC system	3.8 ± 4.0 air changes per hour	without HEPA	unclear	58	54.9	90		1	formula
60	48	Aspergillus surveillance project at a large tertiary-care hospital	Curtis et al.	2005	FC	autoclaved malt extract agar medium	25 °C	3 days	inpatient facilities	enhanced HVAC system	26.6 ± 13.2 air changes per hour	HEPA	unclear	62	41	65		1	formula
61	50	Concentration and type of bioaerosols before and after conventional disinfection and sterilization procedures inside hospital operating rooms	Dehghani et al.	2018	FC	Sabouraud dextrose agar medium containing chloramphenicol antibiotic	25–28 °C	3–7 days	restricted areas	enhanced HVAC system	unclear	HEPA	LAF	180	7.885	4.347		1	review manager 5.4 calculator
62	53	Indoor air quality assessment in child care and medical facilities in Korea	Kabir et al.	2012	BC	Casein soybean digest agar	35°C	48h	inpatient facilities	conventional HVAC system	unclear	unclear	unclear	80	345	279		0
63	55	Ten-year air sample analysis of Aspergillus prevalence in a university hospital	Falvey et al.	2007	FC	Inhibitory Mould Agar	25°C	7 days	publicly accessible areas	conventional HVAC system	unclear	65% filtering efficiency of fan	unclear	127	65	111		0
64	55	Ten-year air sample analysis of Aspergillus prevalence in a university hospital	Falvey et al.	2007	FC	Inhibitory Mould Agar	37°C	7 days	publicly accessible areas	conventional HVAC system	unclear	65% filtering efficiency of fan	unclear	127	21	74		0
65	55	Ten-year air sample analysis of Aspergillus prevalence in a university hospital	Falvey et al.	2007	FC	Inhibitory Mould Agar	25°C	7 days	publicly accessible areas	conventional HVAC system	unclear	90-95% filtering efficiency of fan	unclear	126	97	91		0
66	55	Ten-year air sample analysis of Aspergillus prevalence in a university hospital	Falvey et al.	2007	FC	Inhibitory Mould Agar	37°C	7 days	publicly accessible areas	conventional HVAC system	unclear	90-95% filtering efficiency of fan	unclear	126	11	42		0
67	55	Ten-year air sample analysis of Aspergillus prevalence in a university hospital	Falvey et al.	2007	FC	Inhibitory Mould Agar	25°C	7 days	inpatient facilities	conventional HVAC system	3 air exchanges per hour	90-95% filtering efficiency of fan	unclear	799	39.52	73.79		1	review manager 5.4 calculator
68	55	Ten-year air sample analysis of Aspergillus prevalence in a university hospital	Falvey et al.	2007	FC	Inhibitory Mould Agar	37°C	7 days	inpatient facilities	conventional HVAC system	3 air exchanges per hour	90-95% filtering efficiency of fan	unclear	799	9.185	37.3139		1	review manager 5.4 calculator
69	55	Ten-year air sample analysis of Aspergillus prevalence in a university hospital	Falvey et al.	2007	FC	Inhibitory Mould Agar	25°C	7 days	inpatient facilities	conventional HVAC system	6 air exchanges per hour	90-95% filtering efficiency of fan	unclear	93	26	21		0
70	55	Ten-year air sample analysis of Aspergillus prevalence in a university hospital	Falvey et al.	2007	FC	Inhibitory Mould Agar	37°C	7 days	inpatient facilities	conventional HVAC system	6 air exchanges per hour	90-95% filtering efficiency of fan	unclear	93	8	20		0
71	55	Ten-year air sample analysis of Aspergillus prevalence in a university hospital	Falvey et al.	2007	FC	Inhibitory Mould Agar	25°C	7 days	inpatient facilities	enhanced HVAC system	12 air exchanges per hour	HEPA	unclear	249	20.04	29.56		1	review manager 5.4 calculator
72	55	Ten-year air sample analysis of Aspergillus prevalence in a university hospital	Falvey et al.	2007	FC	Inhibitory Mould Agar	37°C	7 days	inpatient facilities	enhanced HVAC system	12 air exchanges per hour	HEPA	unclear	249	9.7285	70.208		1	review manager 5.4 calculator
73	57	Surgical area contamination comparable bacterial counts using disposable head and mask and helmet aspirator system, but dramatic increase upon omission of head-gear: an experimental study in horizontal laminar air-flow	Friberg et al.	2001	BC	PDM agar	37ºC	20h	restricted areas	enhanced HVAC system	unclear	HEPA	LAF	60	12.17	10.05		1	review manager 5.4 calculator

## Sheet: BC OF LAF
index	number	title	author	year	Microbiological count type	Medium type	Incubation temperature	incubation time	Hospital locations tested	Ventilation method	ACH	Filter type	Type of ventilation system	n	mean	SD	95% CI	step	notes
2	3	Laminar air flow provides high air quality in the operating field even during real operating conditions, but personal protection seems to be necessary in operations with tissue combustion	Hansen et al.	2005	BC	blood agar	37 °C	48h	restricted areas	conventional HVAC system	unclear	F7 or F9	without LAF	11	348.75	251.269		1	formula
4	3	Laminar air flow provides high air quality in the operating field even during real operating conditions, but personal protection seems to be necessary in operations with tissue combustion	Hansen et al.	2005	BC	blood agar	37 °C	48h	restricted areas	enhanced HVAC system	unclear	HEPA	LAF	652	6.86	30.32		2	formula, review manager 5.4 calculator
46	37	Comparison between mixed and laminar airflow systems in operating rooms and the influence of human factors: Experiences from a Swedish orthopedic center	Andersson et al.	2014	BC	nonselective Colombia agar base plate with 5% horse blood	30 °C	4 days	restricted areas	conventional HVAC system	unclear	F9	displacement ventilation	91	15.9	13.4		0
47	37	Comparison between mixed and laminar airflow systems in operating rooms and the influence of human factors: Experiences from a Swedish orthopedic center	Andersson et al.	2014	BC	nonselective Colombia agar base plate with 5% horse blood	30 °C	4 days	restricted areas	enhanced HVAC system	unclear	HEPA	LAF	164	1	2.1		0
47	42	Operating theatre ventilation systems and microbial air contamination in total joint replacement surgery: results of the GISIO-ISChIA study	Agodi et al.	2015	BC	tryptic soy agar	36 ± 1°C	48h	restricted areas	enhanced HVAC system	the mean number of air changes per hour was 18 (SD 4.5)	HEPA	LAF	252	22.08	34.61		1	review manager 5.4 calculator
48	42	Operating theatre ventilation systems and microbial air contamination in total joint replacement surgery: results of the GISIO-ISChIA study	Agodi et al.	2015	BC	tryptic soy agar	36 ± 1°C	48h	restricted areas	enhanced HVAC system	the mean number of air changes per hour was 18 (SD 4.5)	HEPA	MAF	21	279.42	128.73		1	review manager 5.4 calculator
49	42	Operating theatre ventilation systems and microbial air contamination in total joint replacement surgery: results of the GISIO-ISChIA study	Agodi et al.	2015	BC	tryptic soy agar	36 ± 1°C	48h	restricted areas	enhanced HVAC system	the mean number of air changes per hour was 18 (SD 4.5)	HEPA	TAF	62	62.23	45.02		1	review manager 5.4 calculator
50	43	Temperature controlled airflow ventilation in operating rooms compared with laminar airflow and turbulent mixed airflow	Alsved et al.	2018	BC	blood agar	35 °C	48h	restricted areas	enhanced HVAC system	unclear	HEPA	turbulent mixed airflow	235	16.63	20.17		2	formula, review manager 5.4 calculator
51	43	Temperature controlled airflow ventilation in operating rooms compared with laminar airflow and turbulent mixed airflow	Alsved et al.	2018	BC	blood agar	35 °C	48h	restricted areas	enhanced HVAC system	unclear	HEPA	LAF	272	3.01	6.12		2	formula, review manager 5.4 calculator

## Sheet: BC OF HEPA
number	title	author	year	Microbiological count type	Medium type	Incubation temperature	incubation time	Hospital locations tested	Ventilation method	ACH	Filter type	Type of ventilation system	n	mean	SD	95% CI	step	notes
3	Laminar air flow provides high air quality in the operating field even during real operating conditions, but personal protection seems to be necessary in operations with tissue combustion	Hansen et al.	2005	BC	blood agar	37 °C	48h	restricted areas	conventional HVAC system	unclear	F7 or F9	without LAF	11	348.75	251.269		1	formula
3	Laminar air flow provides high air quality in the operating field even during real operating conditions, but personal protection seems to be necessary in operations with tissue combustion	Hansen et al.	2005	BC	blood agar	37 °C	48h	restricted areas	enhanced HVAC system	unclear	HEPA	LAF	652	6.86	30.32		2	formula, review manager 5.4 calculator
13	A problem of hospital hygiene: The presence of aspergilli in hospital wards with different air-conditioning features	Perdelli, Sartini et al.	2006	BC	plate count agar	37 °C	2 days	inpatient facilities	conventional HVAC system	6 exchanges per hour	minimum efficiency reporting value[MERV](80% to 85% efficiency)	TAF	48	130		126-134	0
13	A problem of hospital hygiene: The presence of aspergilli in hospital wards with different air-conditioning features	Perdelli, Sartini et al.	2006	BC	plate count agar	37 °C	2 days	inpatient facilities	enhanced HVAC system	6 exchanges per hour	HEPA	TAF	42	20		18-22	0
37	Comparison between mixed and laminar airflow systems in operating rooms and the influence of human factors: Experiences from a Swedish orthopedic center	Andersson et al.	2014	BC	nonselective Colombia agar base plate with 5% horse blood	30 °C	4 days	restricted areas	conventional HVAC system	unclear	F9	displacement ventilation	91	15.9	13.4		0
37	Comparison between mixed and laminar airflow systems in operating rooms and the influence of human factors: Experiences from a Swedish orthopedic center	Andersson et al.	2014	BC	nonselective Colombia agar base plate with 5% horse blood	30 °C	4 days	restricted areas	enhanced HVAC system	unclear	HEPA	LAF	164	1	2.1		0

## Sheet: FC OF HEPA
number	title	author	year	Microbiological count type	Medium type	Incubation temperature	incubation time	Hospital locations tested	Ventilation method	ACH	Filter type	Type of ventilation system	n	mean	SD	95% CI	step	notes
13	A problem of hospital hygiene: The presence of aspergilli in hospital wards with different air-conditioning features	Perdelli, Sartini et al.	2006	FC	Sabouraud plates	25 °C	5 days	inpatient facilities	conventional HVAC system	6 exchanges per hour	minimum efficiency reporting value[MERV](80% to 85% efficiency)	TAF	48	0.16		0.13-0.20	0
13	A problem of hospital hygiene: The presence of aspergilli in hospital wards with different air-conditioning features	Perdelli, Sartini et al.	2006	FC	Sabouraud plates	25 °C	5 days	inpatient facilities	enhanced HVAC system	6 exchanges per hour	HEPA	TAF	42	0			0
23	Fungal spore concentrations in two haematopoietic stem cell transplantation (HSCT) units containing distinct air control systems	Brun et al.	2013	FC	Sabouraud chloramphenicol agar	25 °C	7 days	inpatient facilities	conventional HVAC system	unclear	without HEPA	unclear	26	110.3	78.1		0
23	Fungal spore concentrations in two haematopoietic stem cell transplantation (HSCT) units containing distinct air control systems	Brun et al.	2013	FC	Sabouraud chloramphenicol agar	25 °C	7 days	inpatient facilities	enhanced HVAC system	unclear	HEPA	unclear	26	25.2	20.4		0
39	Fungal Contamination in Hospital Environments	Perdelli, Cristina et al.	2006	FC	Sabouraud with chloramphenicol	25 °C	70-120 hours	restricted areas	enhanced HVAC system	at least 15 air exchanges per hour	HEPA	unclear	65	5	11		1	formula
39	Fungal Contamination in Hospital Environments	Perdelli, Cristina et al.	2006	FC	Sabouraud with chloramphenicol	25 °C	70-120 hours	inpatient facilities	conventional HVAC system	6 air exchanges per hour	filters with 80%-85% efficiency	unclear	310	14.26	10.02		2	formula, review manager 5.4 calculator
40	Reduced fungal contamination of the indoor environment with the Plasmair system (Airinspace)	Sixt et al.	2007	FC	Sabouraud plates	30 °C	examined daily and negative plates were conserved up to 15 days	inpatient facilities	enhanced HVAC system	unclear	HEPA	LAF	119	2.24	0.98		1	review manager 5.4 calculator
40	Reduced fungal contamination of the indoor environment with the Plasmair system (Airinspace)	Sixt et al.	2007	FC	Sabouraud plates	30 °C	examined daily and negative plates were conserved up to 15 days	inpatient facilities	conventional HVAC system	unclear	Plasmair	without LAF	245	5.56	10.15		1	review manager 5.4 calculator
47	Profiles of Environmental Mold: Indoor and Outdoor Air Sampling in a Hematology Hospital in Seoul, South Korea	Cho et al.	2018	FC	Sabouraud dextrose agar	35 °C	96h	inpatient facilities	conventional HVAC system	unclear	without HEPA	unclear	25	4.1	4.175		1	formula
47	Profiles of Environmental Mold: Indoor and Outdoor Air Sampling in a Hematology Hospital in Seoul, South Korea	Cho et al.	2018	FC	Sabouraud dextrose agar	35 °C	96h	inpatient facilities	enhanced HVAC system	unclear	HEPA	unclear	50	0.35	2.01		2	formula, review manager 5.4 calculator
48	Aspergillus surveillance project at a large tertiary-care hospital	Curtis et al.	2005	FC	autoclaved malt extract agar medium	25 °C	3 days	inpatient facilities	conventional HVAC system	8.1 ± 7.9 air changes per hour	without HEPA	unclear	71	83.5	113		1	formula
48	Aspergillus surveillance project at a large tertiary-care hospital	Curtis et al.	2005	FC	autoclaved malt extract agar medium	25 °C	3 days	inpatient facilities	enhanced HVAC system	26.6 ± 13.2 air changes per hour	HEPA	unclear	62	41	65		1	formula
55	Ten-year air sample analysis of Aspergillus prevalence in a university hospital	Falvey et al.	2007	FC	Inhibitory Mould Agar	25°C	7 days	inpatient facilities	conventional HVAC system	6 air exchanges per hour	90-95% filtering efficiency of fan	unclear	93	26	21		0
55	Ten-year air sample analysis of Aspergillus prevalence in a university hospital	Falvey et al.	2007	FC	Inhibitory Mould Agar	37°C	7 days	inpatient facilities	conventional HVAC system	6 air exchanges per hour	90-95% filtering efficiency of fan	unclear	93	8	20		0
55	Ten-year air sample analysis of Aspergillus prevalence in a university hospital	Falvey et al.	2007	FC	Inhibitory Mould Agar	25°C	7 days	inpatient facilities	enhanced HVAC system	12 air exchanges per hour	HEPA	unclear	249	20.04	29.56		1	review manager 5.4 calculator
55	Ten-year air sample analysis of Aspergillus prevalence in a university hospital	Falvey et al.	2007	FC	Inhibitory Mould Agar	37°C	7 days	inpatient facilities	enhanced HVAC system	12 air exchanges per hour	HEPA	unclear	249	9.7285	70.208		1	review manager 5.4 calculator
